# Supplementary material for: Constructing a Shared Mental Model for Feedback Conversations: Faculty Workshop Using Video Vignettes Developed by Residents
Source: MedEdPORTAL. 2019 May 1;15:10821. doi: 10.15766/mep_2374-8265.10821 (PMC6519682; doi:10.15766/mep_2374-8265.10821)
Supplement: Supplementary file 1 — A. Facilitator Guide.docx B. Vignette Scripts.docx C. Cocky Connor.mp4 D. Constructive Conversation.mp4 E. Defensive Debbie.mp4 F. Distracted Attending.mp4 G. Impersonal Attending.mp4 H. Self-Effacing Sammy.mp4 I. Session Evaluation.docx J. Dimensions and Items.docx [file mep-15-10821-s001.zip]

Archive with 11 entries (11 files):
- _Educational Summary Report_10821.pdf
- A. Facilitator Guide.docx
- B. Vignette Scripts.docx
- C. Cocky Connor.mp4
- D. Constructive Conversation.mp4
- E. Defensive Debbie.mp4
- F. Distracted Attending.mp4
- G. Impersonal Attending.mp4
- H. Self-Effacing Sammy.mp4
- I. Session Evaluation.docx
- J. Dimensions and Items.docx
